# Supplementary material for: Human-to-dog transmission of SARS-CoV-2, Colombia
Source: Sci Rep. 2022 May 12;12:7880. doi: 10.1038/s41598-022-11847-9 (PMC9097567; doi:10.1038/s41598-022-11847-9)
Supplement: Supplementary file 1 — Supplementary Information. [file 41598_2022_11847_MOESM1_ESM.csv]

seqName	clade	qc.overallScore	qc.overallStatus	totalSubstitutions	totalDeletions	totalInsertions	totalFrameShifts	totalAminoacidSubstitutions	totalAminoacidDeletions	totalMissing	totalNonACGTNs	totalPcrPrimerChanges	substitutions	deletions	insertions	frameShifts	aaSubstitutions	aaDeletions	missing	nonACGTNs	pcrPrimerChanges	alignmentScore	alignmentStart	alignmentEnd	qc.missingData.missingDataThreshold	qc.missingData.score	qc.missingData.status	qc.missingData.totalMissing	qc.mixedSites.mixedSitesThreshold	qc.mixedSites.score	qc.mixedSites.status	qc.mixedSites.totalMixedSites	qc.privateMutations.cutoff	qc.privateMutations.excess	qc.privateMutations.score	qc.privateMutations.status	qc.privateMutations.total	qc.snpClusters.clusteredSNPs	qc.snpClusters.score	qc.snpClusters.status	qc.snpClusters.totalSNPs	qc.frameShifts.frameShifts	qc.frameShifts.totalFrameShifts	qc.frameShifts.frameShiftsIgnored	qc.frameShifts.totalFrameShiftsIgnored	qc.frameShifts.score	qc.frameShifts.status	qc.stopCodons.stopCodons	qc.stopCodons.totalStopCodons
hCov19|U118|2021-04-21	20A	106.423.611	bad	31	24	0	1	22	7	121	0	2	C241T,G521T,C2306T,C3037T,A4220G,C5730T,C6401T,G7791A,G8851A,A10323G,C10775T,T12730G,A13712G,C14408T,C16694T,C18877T,C21846T,C22033A,T22882G,G23012A,A23403G,G24410A,C24784T,G25244T,G25563T,T26767C,A27721G,G27987T,A28272G,G28975T,T29458G	11288-11296,21765-21770,21992-21994,27897-27901,29726		ORF8:3-122	M:I82T,N:M234I,ORF1a:V86F,ORF1a:L681F,ORF1a:K1319E,ORF1a:T1822I,ORF1a:P2046S,ORF1a:G2509D,ORF1a:K3353R,ORF1a:P3504S,ORF1b:K82R,ORF1b:P314L,ORF1b:T1076I,ORF3a:Q57H,ORF7a:I110V,S:T95I,S:F157L,S:N440K,S:E484K,S:D614G,S:D950N,S:V1228L	ORF1a:S3675-,ORF1a:G3676-,ORF1a:F3677-,ORF8:K2-,S:H69-,S:V70-,S:Y144-	1-54,29837-29903		ChinaCDC_N_R:G28975T,Pasteur_IP2_P:T12730G	89478	0	29903	3.000.000.000	0.000000	good	121	10.000.000	0.000000	good	0	24.000.000	17.000.000	70.833.333	mediocre	25.000.000		0.000000	good	0	ORF8:3-122	1		0	75.000.000	mediocre		0
HCov19|U117|2021-04-28	20A	176.836.680	bad	28	15	0	1	20	4	2812	0	2	C241T,G521T,C2306T,C3037T,A4220G,C5730T,C6401T,A10323G,C10775T,T12730G,A13712G,C14408T,C16694T,C18877T,C22033A,T22882G,G23012A,A23403G,G24410A,C24784T,G25244T,G25563T,T26767C,G27987T,A28272G,G28903T,G28975T,T29458G	11288-11296,27897-27901,29726		ORF8:3-122	M:I82T,N:M210I,N:M234I,ORF1a:V86F,ORF1a:L681F,ORF1a:K1319E,ORF1a:T1822I,ORF1a:P2046S,ORF1a:K3353R,ORF1a:P3504S,ORF1b:K82R,ORF1b:P314L,ORF1b:T1076I,ORF3a:Q57H,S:F157L,S:N440K,S:E484K,S:D614G,S:D950N,S:V1228L	ORF1a:S3675-,ORF1a:G3676-,ORF1a:F3677-,ORF8:K2-	1-54,2569-2850,7093-7332,7672-7968,8851,19276-19570,19912-20200,21147-21386,21768-21770,21846,22325-22542,24444-24721,25970-26219,27512-27808,29837-29903		ChinaCDC_N_R:G28975T,Pasteur_IP2_P:T12730G	89532	0	29903	3.000.000.000	93.037.037	mediocre	2812	10.000.000	0.000000	good	0	24.000.000	14.000.000	58.333.333	mediocre	22.000.000		0.000000	good	0	ORF8:3-122	1		0	75.000.000	mediocre		0
[truncated: 3 more columns]
